# Supplementary material for: The Biomechanical Characterization of the Turning Phase during a 180° Change of Direction
Source: Int J Environ Res Public Health. 2021 May 21;18(11):5519. doi: 10.3390/ijerph18115519 (PMC8196559; doi:10.3390/ijerph18115519)
Supplement: Supplementary file 1 [file ijerph-18-05519-s001.zip]

Archive with 3 entries (3 files):
- ijerph-1179348-Supplementary Figure.pdf
- Supplementary Material-TableS1.pdf
- Supplementary Material-TableS2.pdf
